# Supplementary material for: Evaluating current acute aortic syndrome pathways: Collaborative Acute Aortic Syndrome Project (CAASP)
Source: BJS Open. 2024 Sep 19;8(5):zrae096. doi: 10.1093/bjsopen/zrae096 (PMC11412149; doi:10.1093/bjsopen/zrae096)
Supplement: zrae096_Supplementary_Data [file zrae096_supplementary_data.zip]

Archive with 2 entries (2 files):
- Supplementary_materials_1.docx
- Supplementary_materials_2.docx
